# Supplementary material for: Hydroquinones Inhibit Biofilm Formation and Virulence Factor Production in Staphylococcus aureus
Source: Int J Mol Sci. 2022 Sep 14;23(18):10683. doi: 10.3390/ijms231810683 (PMC9506180; doi:10.3390/ijms231810683)
Supplement: Supplementary file 1 [file ijms-23-10683-s001.zip]

Archive with 1 entries (1 files):
- ijms-1880926-supplementary.pdf
